# Supplementary material for: Molecular determinants of substrate specificity in the efflux pump CraA from Acinetobacter baumannii
Source: Microbiol Spectr. 2025 Jul 7;13(8):e01119-25. doi: 10.1128/spectrum.01119-25 (PMC12323617; doi:10.1128/spectrum.01119-25)
Supplement: Data Set S1 — Underlying data for Fig. 5 and 6. [file spectrum.01119-25-s0001.xlsx]

## Sheet: Dataset_Fig5
Dataset associated with Figure 5
Variants	Chloramphenicol 2.5–5 μg/mL	Florfenicol 2.5–5 μg/mL	Thiamphenicol 20–50 μg/mL	Ethidium bromide 0.2–0.4 mg/mL	Benzalkonium 15–30 μg/mL	Chlorhexidine 2.5–5 μg/mL	Norfloxacin 0.1–0.5 μg/mL	Mitomycin C 1–2.5 μg/mL
WT	1.000±0.000	1.000±0.000	1.000±0.000	1.000±0.000	1.000±0.000	1.000±0.000	1.000±0.000	1.000±0.000
E38A	0.042±0.042 **	0.000±0.000	0.125±0.080 **	0.000±0.000	0.000±0.000	0.000±0.000	0.000±0.000	0.000±0.000
E38Q	0.792±0.686 **	0.396±0.151 **	1.000±0.000	0.000±0.000	0.708±0.105 *	0.000±0.000	0.000±0.000	0.000±0.000
E38D	0.063±0.063 **	0.000±0.000	1.000±0.000	0.000±0.000	1.000±0.000	0.000±0.000	0.000±0.000	0.000±0.000
E38H	0.000±0.000	0.000±0.000	0.167±0.118 **	0.000±0.000	0.083±0.083 **	0.000±0.000	0.000±0.000	0.000±0.000
D46A	0.5.00±0.114 **	0.958±0.027	0.208±0.125 **	0.000±0.000	0.667±0.118 *	0.000±0.000	1.000±0.000	0.000±0.000
D46N	0.188±0.102 **	0.896±0.063	1.000±0.000	0.000±0.000	1.000±0.000	0.000±0.000	1.656±0.546	0.000±0.000
D46E	0.021±0.021 **	0.542±0.108 **	0.167±0.118 **	1.000±0.000	1.000±0.000	1.000±0.000	0.133±0.133 **	0.000±0.000
D46H	0.167±0.100 **	0.229±0.083 **	0.167±0.118 **	0.000±0.000	0.583±0.144 *	0.000±0.000	0.327±0.093 **	0.000±0.000
E38A_D46A	0.000±0.000	0.000±0.000	0.000±0.000	0.000±0.000	0.000±0.000	0.000±0.000	0.000±0.000	0.000±0.000
E38D_D46A	0.042±0.027 **	0.125±0.061 **	0.000±0.000	0.000±0.000	0.000±0.000	0.000±0.000	0.000±0.000	0.000±0.000
E38A_D46E	0.000±0.000	0.021±0.021 **	0.000±0.000	0.000±0.000	0.000±0.000	0.000±0.000	0.000±0.000	0.000±0.000
E38D_D46E	0.000±0.000	0.000±0.000	0.000±0.000	0.000±0.000	0.167±0.000 **	0.967±0.033	0.000±0.000	0.000±0.000
N45A	0.000±0.000	0.000±0.000	0.000±0.000	0.000±0.000	0.071±0.050 **	0.000±0.000	0.000±0.000	0.000±0.000
R124A	0.000±0.000	0.000±0.000	0.000±0.000	0.000±0.000	0.000±0.000	0.000±0.000	0.000±0.000	0.000±0.000
R124H	0.000±0.000	0.000±0.000	0.000±0.000	0.000±0.000	0.000±0.000	0.000±0.000	0.000±0.000	0.000±0.000
S135A	1.000±0.000	1.000±0.000	1.000±0.000	1.000±0.000	0.940±0.039	1.000±0.000	1.25±0.182	1.000±0.000
S162A	1.000±0.000	0.967±0.033	1.000±0.000	0.972±0.028	0.940±0.039	0.944±0.056	0.379±0.110 **	1.000±0.000
N283A	0.305±0.1 **	0.000±0.000	0.833±0.043 **	0.000±0.000	0.513±0.125 **	0.000±0.000	0.000±0.000	0.000±0.000
E338A	0.033±0.033 **	0.407±0.161 *	0.283±0.083 **	0.800±0.069 *	1.000±0.000	0.000±0.000	0.061±0.041 **	0.000±0.000
E338D	0.033±0.033 **	0.000±0.000	0.233±0.083 **	0.217±0.086 **	1.000±0.000	0.926±0.029 *	1.111±0.111	0.000±0.000
E338I	0.050±0.050 **	0.460±0.058 **	0.167±0.096 **	1.000±0.000	1.000±0.000	0.000±0.000	0.230±0.233 **	0.050±0.050 **
E338N	1.000±0.000	1.000±0.000	1.000±0.000	0.967±0.033	1.000±0.000	0.000±0.000	0.230±0.122 **	1.022±0.022
E338Q	1.000±0.000	1.040±0.040	1.000±0.000	0.917±0.037 *	1.000±0.000	0.000±0.000	0.167±0.188 **	0.967±0.062
R347A	0.5.00±0.043 **	0.778±0.035 **	0.333±0.075 **	1.000±0.000	1.000±0.000	1.000±0.000	0.500±0.149 *	0.067±0.067 **
K357A	1.000±0.000	1.000±0.000	1.000±0.000	1.000±0.000	1.000±0.000	0.960±0.040	1.000±0.000	1.000±0.000

## Sheet: Dataset_Fig6
Dataset associated with Figure 6
Variants	Chloramphenicol 2.5–5 μg/mL	Florfenicol 2.5–5 μg/mL	Thiamphenicol 20–50 μg/mL	Ethidium bromide 0.2–0.4 mg/mL	Benzalkonium 15–30 μg/mL	Chlorhexidine 2.5–5 μg/mL	Norfloxacin 0.1–0.5 μg/mL	Mitomycin C 1–2.5 μg/mL
Y42A	0.875±0.061	0.408±0.142 **	0.786±0.082 *	0.083±0.057 **	1.000±0.000	1.400±0.269	0.917±0.053	0.000±0.000
Y42F	0.979±0.021	0.892±0.049	0.971±0.029	0.878±0.065	1.000±0.000	1.257±0.129	0.800±0.122	0.964±0.036
Y42L	0.000±0.000	0.222±0.159 **	0.000±0.000	0.056±0.035 **	1.000±0.000	1.400±0.269	0.200±0.097 **	0.845±0.069 *
M70A	0.833±0.000 **	0.367±0.122 **	1.000±0.000	0.778±0.093 *	0.944±0.056	1.000±0.000	0.000±0.000	0.000±0.000
Y73A	0.000±0.000	0.000±0.000	0.000±0.000	0.000±0.000	0.148±0.076 **	0.342±0.114 **	0.000±0.000	0.000±0.000
Y73F	1.000±0.000	1.000±0.000	1.000±0.000	1.000±0.000	1.050±0.050	1.050±0.050	1.000±0.000	0.833±0.096
Y73L	0.000±0.000	0.000±0.000	0.000±0.000	0.000±0.000	0.000±0.000	0.000±0.000	0.000±0.000	0.000±0.000
L74A	0.5±0.096 **	0.333±0.105 **	0.556±0.147 *	0.167±0.068 **	1.000±0.000	1.125±0.125	0.333±0.096 **	0.167±0.136 **
L131A	0.791±0.042 **	0.133±0.062 **	0.667±0.096 *	1.000±0.000	0.944±0.056	0.083±0.083 **	1.000±0.000	0.028±0.028 **
Y139A	1.000±0.000	1.000±0.000	1.000±0.000	1.000±0.000	1.000±0.000	0.396±0.115 **	0.375±0.125 **	0.333±0.158 **
M158A	1.000±0.000	0.667±0.139 *	1.000±0.000	0.708±0.197	1.000±0.000	0.333±0.152 **	0.417±0.16 *	1.000±0.000
L163A	0.555±0.102 **	1.000±0.000	0.146±0.080 **	1.000±0.000	1.071±0.071	0.500±0.0960 *	1.545±0.450	1.083±0.083
P166A	0.083±0.048 **	0.1±0.067 **	0.111±0.111 **	0.208±0.158 **	1.000±0.000	0.521±0.098 **	0.625±0.042	0.000±0.000
L246A	0.944±0.056	1.000±0.000	1.000±0.000	1.000±0.000	1.000±0.000	1.000±0.000	1.5±0.224 *	0.833±0.086
M247A	0.944±0.056	1.000±0.000	1.000±0.000	0.167±0.096 **	1.000±0.000	1.000±0.000	1.000±0.000	0.000±0.000
I250A	0.000±0.000	0.667±0.068 **	0.611±0.056 **	0.583±0.068 **	1.000±0.000	1.000±0.000	1.000±0.000	0.000±0.000
Y268A	0.444±0.147 *	0.792±0.125	0.611±0.056 **	1.000±0.000	1.000±0.000	1.000±0.000	1.000±0.000	1.000±0.000
F276A	1.000±0.000	0.708±0.125	1.000±0.000	1.000±0.000	1.000±0.000	1.000±0.000	0.000±0.000	0.5±0.155 *
L279A	0.167±0.096 **	0.417±0.048 *	0.000±0.000	1.000±0.000	1.000±0.000	0.333±0.075 **	1.000±0.000	0.5±0.155 *
F342A	1.000±0.000	0.389±0.035 **	0.944±0.035	0.944±0.035	1.000±0.000	1.000±0.000	0.833±0.075	0.000±0.000
Y346A	1.000±0.000	0.600±0.100 **	0.938±0.030	0.000±0.000	0.833±0.089	0.444±0.056 **	0.045±0.045 **	0.548±0.140 *
L368A	1.000±0.000	1.000±0.000	1.000±0.000	0.972±0.028	0.976±0.024	0.5±0.096 *	1.272±0.183	1.000±0.000
M369A	1.000±0.000	0.667±0.075 **	1.000±0.000	1.000±0.000	1.000±0.000	0.444±0.147 *	1.106±0.100	0.750±0.089 *
F372A	1.000±0.000	0.944±0.056	1.000±0.000	0.083±0.037 **	1.1.00±0.100	0.54±0.129 *	0.233±0.194 **	0.000±0.000
